# Supplementary material for: Cyto-nuclear discordance in the phylogeny of Ficus section Galoglychia and host shifts in plant-pollinator associations
Source: BMC Evol Biol. 2009 Oct 12;9:248. doi: 10.1186/1471-2148-9-248 (PMC2771017; doi:10.1186/1471-2148-9-248)
Supplement: Additional file 2 — List of samples included in the final analyses with origin and GenBank accession numbers. This table provides species name, origin, voucher number and GenBank accession number for samples. [file 1471-2148-9-248-S2.XLS]

## Sheet: Feuil1
Additional File 2. List of accessions included in the final nuclear and chloroplast data sets with the origin and GenBank accession numbers
° Jousselin et al.(2003); * Ronsted et al. (2005); § Ronsted et al. (2007)
	Taxon	Origin	Voucher	ETS	ITS	atpB-rbcL	FcJ	trnL-trnF	FcB	FcL
Subsection Americana
	Ficus albert-smithii Standley	French Guiana	Kjellberg 2006-020	AY730157*	AY730069*	GQ504314	GQ504387	GQ504461	GQ504535	GQ504387
	Ficus americana guianensis parkeriana (Desv.) C.C. Berg	French Guiana	Kjellberg 2006-004	GQ504281	GQ504300	GQ504320	GQ504393	GQ504467	GQ504541	GQ504614
	Ficus broadwayi Urban	French Guiana	Kjellberg 2006-303	AY730160*	AY730072*	GQ504316	GQ504389	GQ504463	GQ504537	GQ504610
	Ficus caballina Standley	French Guiana	Kjellberg 2006-304	AY730161*	AY730073*	GQ504318	GQ504391	GQ504465	GQ504539	GQ504612
	Ficus cattapifolia Kunth & C.D. Bouché	French Guiana	Kjellberg 2006-245	GQ504282	GQ504301	GQ504321	GQ504394	GQ504468	GQ504542	GQ504615
	Ficus gomelleira Kunth & C.D. Bouché	French Guiana	Kjellberg 2006-301	AY730169*	AY730081*	GQ504319	GQ504392	GQ504466	GQ504540	GQ504613
	Ficus nymphaeifolia P. Miller	French Guyana	Kjellberg 2009-12-25-04	AY063527°	AY063566°	GQ504357	GQ504430	GQ504504	GQ504578	GQ504651
	Ficus paludica Standley	French Guiana	Kjellberg 2006-147	GQ504283	GQ504302	GQ504322	GQ504395	GQ504469	GQ504543	GQ504616
	Ficus paraensis (Miquel) Miquel	French Guiana	Kjellberg 2006-140	AY730174*	AY730086*	GQ504317	GQ504390	GQ504464	GQ504538	GQ504611
	Ficus trigona L.	French Guiana	Kjellberg 2006-300	DQ455688§	DQ455669§	GQ504315	GQ504388	GQ504462	GQ504536	GQ504609
Subsection Galoglychia
	Ficus saussureana De Candolle	Living collection (P)	Kjellberg 2008-12-25-03	GQ504279	AY730090*	GQ504380	GQ504454	GQ504528	GQ504601	GQ504675
	Ficus lutea Vahl 1	Cameroun	Kjellberg 2007-05-029	GQ504289	AY063564°	GQ504332	GQ504405	GQ504479	GQ504553	GQ504626
	Ficus lutea Vahl 2	Living collection (P)	Kjellberg 2008-12-25-02	GQ504271	GQ504296	GQ504354	GQ504427	GQ504501	GQ504575	GQ504648
Subsection Platyphyllae
	Ficus platyphylla Delile	Cameroun	Gibernau 1993-02	AY730181*	AY730092*	GQ504330	GQ504403	GQ504477	GQ504551	GQ504624
	Ficus glumosa Delile 1	South Africa	Kjellberg 1999-09	AY063523°	AY063562°	GQ504324	GQ504397	GQ504471	GQ504545	GQ504618
	Ficus glumosa Delile 2	Cameroun	Kjellberg 2007-05-006	GQ504288	GQ504307	GQ504331	GQ504404	GQ504478	GQ504552	GQ504625
	Ficus stuhlmannii Warburg	South Africa	Kjellberg 1999-07	GQ504274	AY730094*	GQ504371	GQ504444	GQ504518	GQ504592	GQ504665
	Ficus jansii Boutique	Cameroun	Kjellberg 2007-05-034	GQ504292	GQ504310	GQ504335	GQ504408	GQ504482	GQ504556	GQ504629
	Ficus trichopoda Baker 1	Madagascar		GQ504280	DQ455666§	GQ504381	GQ504455	GQ504529	GQ504602	GQ504676
	Ficus trichopoda Baker 2	South Africa		GQ504285	GQ504304	GQ504326	GQ504399	GQ504473	GQ504547	GQ504620
Subsection Chlamydodorae
	Ficus calyptrata Vahl	Cameroun	Kjellberg 2007-05-423	DQ455676§	DQ455648§	GQ504341	GQ504414	GQ504488	GQ504562	GQ504635
	Ficus fisheri Mildbraed & Burret	South Africa	Kjellberg 1999-26	AY730187*	AY730098*	GQ504374	GQ504447	GQ504521	GQ504595	GQ504668
	Ficus craterostoma Mildbraed & Burret 1	South Africa	Kjellberg 1999-25	GQ504276	AY730097*	GQ504373	GQ504446	GQ504520	GQ504594	GQ504667
	Ficus craterostoma Mildbraed & Burret 2	Cameroun	Kjellberg 2007-05-033	GQ504290	GQ504308	GQ504333	GQ504406	GQ504480	GQ504554	GQ504627
	Ficus lingua ssp lingua De Wildeman & Durand	Liv. col (C.) P1967-5459	Rønsted 67 (C.)	AY730185*	AY730096*	GQ504345	GQ504418	GQ504492	GQ504566	GQ504639
	Ficus natalensis leprieuri (Miquel) C.C. Berg	Cameroun	Kjellberg 2007-05-412	AY730189*	AY730100*	GQ504344	GQ504417	GQ504491	GQ504565	GQ504638
	Ficus burtt-davyi Hutchinson	South Africa	Kjellberg 1999-08	DQ455675§	DQ455647§	GQ504323	GQ504396	GQ504470	GQ504544	GQ504617
	Ficus reflexaThunberg	Madagascar		GQ504278	DQ455650§	GQ504379	GQ504453	GQ504527	GQ504600	GQ504674
	Ficus thonningii Blume	Cameroun	Kjellberg 2007-05-468	GQ504294	GQ504312	GQ504337	GQ504410	GQ504484	GQ504558	GQ504631
	Ficus burkei (Miquel) Miquel	Liv. col. (NBG). 509-77	Forest 345 (NBG)	AY730191§	AY730102§	GQ504346	GQ504419	GQ504493	GQ504567	GQ504640
	Ficus petersii Warburg	South Africa	Kjellberg 1999-06	GQ504273	AY730101*	GQ504369	GQ504442	GQ504516	GQ504590	GQ504663
Subsection Crassicostae
	Ficus elasticoides De Wildeman	Cameroun	Kjellberg 2007-05-413	AY730192*	AY730103*	GQ504343	GQ504416	GQ504490	GQ504564	GQ504637
	Ficus pseudomangifera Hutchinson	Cameroun	Kjellberg 2007-05-034	GQ504291	GQ504309	GQ504334	GQ504407	GQ504481	GQ504555	GQ504628
	Ficus usambarensis Warburg	Tanzania	Wrangham G7111 (K)	DQ455677§	DQ455653§	GQ504347	GQ504420	GQ504494	GQ504568	GQ504641
Subsection Cyathistipulae
	Ficus conraui Warburg 1	Gabon	Michaloud 13 26/1975	GQ504286	GQ504305	GQ504327	GQ504400	GQ504474	GQ504548	GQ504621
	Ficus conraui Warburg 2	Cameroun	Kjellberg 2007-05-013B	GQ504295	DQ455656*	GQ504339	GQ504412	GQ504486	GQ504560	GQ504633
	Ficus tesselata Warburg	Ivory Coast	Lachaise 1994-01	DQ455682§	DQ455662§	GQ504363	GQ504436	GQ504510	GQ504584	GQ504657
	Ficus ardisioides camptoneura (Mildbraed) C.C. Berg	Cameroun	Rønsted 222 (K)	DQ455678§	DQ455655§	GQ504348	GQ504421	GQ504495	GQ504569	GQ504642
	Ficus preussii Warburg	Cameroun	Kjellberg 2007-05-421	AY730194*	AY730105*	GQ504342	GQ504415	GQ504489	GQ504563	GQ504636
	Ficus cyathistipula Warburg	Cameroun	Kjellberg 2007-05-013A	DQ455679§	DQ455657§	GQ504338	GQ504411	GQ504485	GQ504559	GQ504632
	Ficus scassellatii Pampanini	Liv. col. (BG), 88.293	Rønsted 110 (K)	AY730196*	AY730107*	GQ504349	GQ504422	GQ504496	GQ504570	GQ504643
	Ficus scott-eliotti Mildbraed & Burret	Ivory Coast	Lachaise 1994-07	DQ455681§	DQ455661§	GQ504368	GQ504441	GQ504515	GQ504589	GQ504662
	Ficus densistipulata De Wildeman	Gabon	Michaloud 125 27-03-76	DQ455680§	DQ455659§	GQ504328	GQ504401	GQ504475	GQ504549	GQ504622
	Ficus lyrata Warburg	Ivory Coast	Lachaise 1993-03	AY730193*	AY730104*	GQ504364	GQ504437	GQ504511	GQ504585	GQ504658
	Ficus sagittifolia C.C. Berg	Liv. col. (K), K1986-3423	Chase 19852 (K)	AY730195*	AY730106*	GQ504350	GQ504423	GQ504497	GQ504571	GQ504644
	Ficus wildemaniana De Wildeman & T. Durand	Liv. col. (BG), 88.281	Rønsted 143 (K)	AY730197*	AY730108*	GQ504352	GQ504425	GQ504499	GQ504573	GQ504646
Subsection Caulocarpae
	Ficus ottoniifolia ottoniifolia (Miquel) Miquel 1	Cameroun	Kjellberg 2007-05-437	GQ504293	GQ504483	GQ504336	GQ504409	GQ504483	GQ504557	GQ504630
	Ficus ottoniifolia ottonifolia (Miquel) Miquel 2	Gabon	Michaloud 59 10/01/76	GQ504287	GQ504306	GQ504329	GQ504402	GQ504476	GQ504550	GQ504623
	Ficus tremula Warburg	Liv. col. (NBG). 544-87	Forest 331 (NBG)	AY730200*	AY730111*	GQ504351	GQ504424	GQ504498	GQ504572	GQ504645
	Ficus polita Vahl	South Africa	Kjellberg 1999-06	GQ504275	DQ455643§	GQ504372	GQ504445	GQ504519	GQ504593	GQ504666
	Ficus bizanae Hutch & Burt-Davy	South Africa	Kjellberg 1999-27	DQ455670§	DQ455636§	GQ504370	GQ504443	GQ504517	GQ504591	GQ504664
	Ficus sansibarica sansibarica Warburg	Malawi	Lachaise 1991-05	AY730199*	GQ504298	GQ504366	GQ504439	GQ504513	GQ504587	GQ504660
	Ficus umbellata Vahl	Liv. col. (BR)	FB/S2813 (BR)	DQ455674§	DQ455644§	GQ504353	GQ504426	GQ504500	GQ504574	GQ504647
	Ficus bubu Warburg	Cameroun	Kjellberg 2007-05-397	DQ455671§	DQ455637§	GQ504340	GQ504413	GQ504487	GQ504561	GQ504634
Outgroup
	Ficus ingens (Miquel) Miquel	South Africa	Kjellberg 1999-20	GQ504284	GQ504303	GQ504325	GQ504398	GQ504472	GQ504546	GQ504619
	Ficus orthoneura Léveillé & Vaniot	China	Kjellberg 2006-07-22	GQ504277	GQ504299	GQ504377	GQ504451	GQ504525	GQ504598	GQ504672
	Ficus carica L.	Trabzon, Turkey	Kjellberg & Khadari 2002-Tz10	GQ504272	GQ504297	GQ504362	GQ504435	GQ504509	GQ504583	GQ504656
	Ficus variegata Blume	Thailand	Kjellberg 2006-07-31	AY063539°	AY063578°	GQ504313	GQ504386	GQ504460	GQ504534	GQ504607
